# Supplementary material for: Dietary Risk Assessment and Consumer Awareness of Mycotoxins among Household Consumers of Cereals, Nuts and Legumes in North-Central Nigeria
Source: Toxins (Basel). 2021 Sep 9;13(9):635. doi: 10.3390/toxins13090635 (PMC8472633; doi:10.3390/toxins13090635)
Supplement: Supplementary file 1 [file toxins-13-00635-s001.zip]

Archive with 1 entries (1 files):
- toxins-1339067-su-9.9-9.16.pdf
